# Supplementary material for: Antenatal depression among pregnant women in Ethiopia: An umbrella review
Source: PLoS One. 2025 Jan 21;20(1):e0315994. doi: 10.1371/journal.pone.0315994 (PMC11750105; doi:10.1371/journal.pone.0315994)
Supplement: S1 Dataset — (XLSX) [file pone.0315994.s005.xlsx]

## Sheet: Prevalence and its factors AND
	Author	Publication Year	review aim	Prevalence		Sample size	Number of primary studies	Study design	Unplanned pregnancy(POR 95%CI)	lack of Social support (POR 95%CI)	low socioeconomic status(POR 95%CI)	History of abortion(POR 95%CI)	History of depression(POR 95%CI)	History of obstetrics complication(POR 95%CI)
	Ayano G et al	2019	prevalence and determinants	21.28		2126	5	cross sectional
	Getinet W et al	2018	prevalence and determinants	23.56		4614	9	Cross sectional_7 Cohort_2	1.93(1.81, 2.06)	NA
	Mersha GT et al	2018	prevalence and determinants	25.8		4624	8	Cross sectional	2.73(2.11,3.53)	NA	4.67 (2.89-7.53)		3.78(2.18, 6.57)	2.74 (1.48, 5.06)
	Zegeye A et al	2018	prevalence and determinants	24.2		4983	10	Cross sectional_9 Cohort_1	NA	3.2 (1.2, 8.9)		3.0 (2.1, 4.4)		3.2 (1.8, 5.8)
	Ayen SS et al	2024	prevalence and determinants	27.85		8886	18	Cross Sectional	2.47 (1.92, 3.19)	2.06 (1.44, 2.94)	2.13 (1.54, 2.91)	2.12(1.392, 3.25)	3.49 (2.40, 5.08)
